# Supplementary material for: Assessing stakeholder perceptions to guide social and ecological fit of marine protected areas
Source: iScience. 2024 Sep 13;27(10):110952. doi: 10.1016/j.isci.2024.110952 (PMC11460489; doi:10.1016/j.isci.2024.110952)
Supplement: Data S1. R code used and data analyzed to produce Figure 1 [file mmc2.zip]

Archive with 28 entries (25 files):
- Data S1/
- __MACOSX/._Data S1
- Data S1/.DS_Store
- __MACOSX/Data S1/._.DS_Store
- Data S1/R/
- __MACOSX/Data S1/._R
- Data S1/README.md
- __MACOSX/Data S1/._README.md
- Data S1/Perception SFB paper.Rproj
- __MACOSX/Data S1/._Perception SFB paper.Rproj
- Data S1/Data/
- Data S1/R/1_Cleaning.R
- __MACOSX/Data S1/R/._1_Cleaning.R
- Data S1/R/.DS_Store
- __MACOSX/Data S1/R/._.DS_Store
- Data S1/R/2_Analyses.html
- __MACOSX/Data S1/R/._2_Analyses.html
- Data S1/R/2_Analyses.Rmd
- __MACOSX/Data S1/R/._2_Analyses.Rmd
- Data S1/Data/df_quanti.csv
- __MACOSX/Data S1/Data/._df_quanti.csv
- Data S1/Data/.DS_Store
- __MACOSX/Data S1/Data/._.DS_Store
- Data S1/Data/Original_dataset.xlsx
- __MACOSX/Data S1/Data/._Original_dataset.xlsx
- Data S1/Data/general_matrix_synthesis.csv
- __MACOSX/Data S1/Data/._general_matrix_synthesis.csv
- Data S1/Data/general_matrix_allperceptions.csv
