# Supplementary material for: Assessing stakeholder perceptions to guide social and ecological fit of marine protected areas
Source: iScience. 2024 Sep 13;27(10):110952. doi: 10.1016/j.isci.2024.110952 (PMC11460489; doi:10.1016/j.isci.2024.110952)
Supplement: Data S1. R code used and data analyzed to produce Figure 1 [file mmc2.zip › Data S1/Data/df_quanti.csv]

Session	ID	Date	Name	Gender	Residence	Age	Job_1	Job_2	1_illegal	1_dynamite	1_cyanide	1_compressor	1_comfishing	1_fewfish	1_mining	1_demography	1_dependance	1_natres	1_logging	1_kaingin	1_mangroves	1_forest	1_fauna	1_plastic	1_water	1_wastew	1_trash	1_pesticides	1_pests	1_fertilizers	1_erosion	1_infrastructure	1_tourism	1_disasters	1_plantations	1_poverty	1_education	1_climatechange	1_policy	1_no	2_livelihood	2_natres	2_fishers	2_money	2_food	2_seaweeds	2_protein	2_biodiversity	2_species
1	T01	06/09/2019	Joie Matillano	M	Taytay	37	Municipality		1	1	1	1						1	1	1	1			1			1				1	1									1				1		1	1
2	T02	06/09/2019	Hernan Fenix	M	Taytay	49	Municipality											1																											1				1
3	T03	06/09/2019	Vanessa Lym	F	Taytay	36	Municipality		1				1		1											1						1									1		1		1
4	D01	08/09/2019	Jenny Garcia	F	Depla	54	Bgy Captain	Fisherman	1										1								1														1		1	1	1
5	T04	09/09/2019	Joji Laurente	M	Taytay	53	Municipality									1	1	1															1			1					1		1	1
6	T05	13/09/2019	Aljen Becera	F	Taytay	30	Municipality		1										1			1					1														1	1
7	T06	13/09/2019	Zion Sunit	F	Taytay	34	Municipality		1										1	1			1																		1		1	1
8	PP01	18/09/2019	Benjamin Gonzales	M	Puerto Princesa	68	Scientist		1	1	1		1						1		1												1												1
9	SA01	23/09/2019	Kasimero Balcueba	M	Sandoval	59	Fisherman		1	1	1			1																											1		1	1
10	D02	24/09/2019	Elme Reyes	M	Depla	55	Fisherman			1									1	1																					1			1
11	D03	14/10/2019	Rolando Jardin	M	Depla	60	Fisherman	Kagawad	1					1				1	1			1																							1
12	D04	14/10/2019	Judy Abrera	M	Depla	49	Farmer	Kagawad	1										1	1		1														1					1		1
13	D05	14/10/2019	Roselito Cabalda	M	Depla	60	Fisherman												1															1		1					1
14	SA02	22/10/2019	Remehio Herera	M	Sandoval	45	Farmer		1	1	1								1																						1				1
15	SA03	22/10/2019	Medelin Padul	F	Sandoval	29	Teacher												1															1									1	1					1
16	SA04	22/10/2019	Renaldo Cabalda	M	Sandoval	63	Fisherman	Sarisari						1													1																1	1
17	M01	24/10/2019	Roldan Lim	M	Mabini	51	Fisherman																											1							1	1
18	M02	24/10/2019	Emma Zumarraga	F	Mabini	45	Fisherman		1	1									1																						1				1
19	M03	24/10/2019	Aldrin Rodriguez	M	Mabini	35	Teacher		1	1	1								1					1																	1
20	M04	24/10/2019	Gelyl Igam	F	Mabini	33	Farmer																																	1					1
21	M05	24/10/2019	Rita Jaranilla	F	Mabini	35	Farmer		1		1								1
22	M06	24/10/2019	Linie Francisco	F	Mabini	32	Farmer												1		1																								1
23	M07	24/10/2019	Dina Magbanua	F	Mabini	50	Farmer												1																						1				1
24	M08	24/10/2019	Renaldo Valdes	M	Mabini		Fisherman	Sarisari	1	1	1			1																1											1			1
25	M09	24/10/2019	Abilardo Batocabe	M	Mabini	59	Fisherman	Farmer											1		1					1	1						1								1	1			1
26	M10	24/10/2019	Jerry Valdes	M	Mabini	48	Fisherman	Farmer	1		1			1																1											1	1
27	M11	24/10/2019	Remyluz Valdes	F	Mabini	49	Sarisari		1	1	1			1														1	1					1							1			1	1
28	M12	24/10/2019	Jhoan Penaredondo	M	Mabini		Farmer								1				1																						1		1
29	D06	30/10/2019	Dante Jabilo	M	Depla		Farmer		1	1	1			1						1	1																				1
30	D07	30/10/2019	Andres Razote	M	Depla		Farmer	Pastor	1										1		1	1												1					1		1			1	1
31	D08	30/10/2019	Nole Tabangay	M	Depla	44	Sarisari	Farmer	1		1																		1							1					1		1
32	D09	30/10/2019	Chareto Abrena	M	Depla	63	Farmer		1		1																		1	1											1
33	D10	30/10/2019	Brigette Abrena	F	Depla		BHW		1	1				1																											1			1	1
34	D11	30/10/2019	Dolores Lagan	F	Depla	54	Fisherman		1	1	1								1	1									1															1	1
35	D12	30/10/2019	Emie Edonga	F	Depla	41	Fisherman												1	1	1				1																1				1	1
36	D13	30/10/2019	Diosdado Martinez	M	Depla	46	Fisherman		1		1								1																						1			1
37	B01	22/11/2019	Policarpu Maturdau	M	Batas	45	Fisherman		1	1	1			1					1	1
38	B02	04/12/2019	Erma Garcillano	F	Batas	45	Fisherman																											1		1					1			1	1
39	B03	04/12/2019	Ronet Martinez	F	Batas	29	Farmer									1											1									1					1				1
40	B04	04/12/2019	Joselyn Magaluna	F	Batas	48	Fisherman		1	1																									1						1
41	B05	04/12/2019	Joseph Abrero	M	Batas	46	Fisherman		1																										1						1			1	1
42	B06	05/12/2019	Ramil Garcillano	M	Batas	42	Fisherman																																						1
43	B07	05/12/2019	Louie Alvarado	M	Batas	38	Fisherman		1						1				1																						1			1
44	B08	05/12/2019	Carlito Abrina	M	Batas	64	Farmer																												1						1			1
45	B09	05/12/2019	Jonald Abrina	M	Batas	33	Fisherman			1				1																											1			1	1
46	B10	05/12/2019	Helen Faminial	M	Batas	56	Sarisari		1	1						1																			1										1
47	M13	29/12/2012	Roel Igam	M	Mabini	40	Bgy Captain	Farmer																																1	1			1	1
48	SA05	29/12/2019	Manuelito Legion	M	Sandoval	66	Bgy Captain	Businessman	1					1		1																		1				1							1
49	B11	30/12/2019	Nemicio Cutanda	M	Batas	49	Fisherman		1																																1		1	1	1
50	B12	30/12/2019	Mar Gujelde	F	Batas	56	Bgy Captain	Businessman	1	1	1																									1	1	1			1			1
51	B13	30/12/2019	Conchita Igam	F	Batas	51	Fisherman		1																																1			1
52	SI01	07/01/2020	Ruth Estrada	F	Silangga	36	Bgy Captain	Businessman						1					1			1														1					1				1
53	SI02	07/01/2020	Aiza Lopez	F	Silangga	30	Farmer													1		1																			1
54	SI03	07/01/2020	Jinky Raba	F	Silangga	41	Sarisari																																	1		1			1
55	SI04	07/01/2020	Javy Rodriguez	F	Silangga	43	Sarisari		1		1								1				1																		1			1	1
56	SI05	10/01/2020	Marianito Tulid	M	Silangga	70	Fisherman							1		1																		1							1
57	SI06	10/01/2020	Bernardo Cabulao	M	Silangga	37	Sarisari		1	1											1																					1			1
58	SI07	10/01/2020	Elma Lym	F	Silangga	59	Fisherman																																	1	1			1	1
59	SA06	11/01/2020	Syetli Repe	F	Sandoval	59	Fisherman	Farmer	1	1				1						1							1							1							1			1	1
60	SI08	11/01/2020	Dindo Lopez	M	Silangga	36	Buyer																																	1	1	1
61	SI09	11/01/2020	Leopoldo Manga	M	Silangga	71	Sarisari		1	1									1																						1
62	SI10	11/01/2020	Ceno Frie	M	Silangga	46	Fisherman		1	1									1	1																					1
63	SA07	11/01/2020	Teresita Balcueba	F	Sandoval	59	Sarisari				1																1														1				1
64	SA08	11/01/2020	Rosanna Cabalda	F	Sandoval	41	Farmer		1	1	1								1															1							1			1	1
65	SA09	11/01/2020	Regino Cabalda	M	Sandoval	48	Fisherman		1			1		1																											1			1	1
66	PP02	11/02/2020	Judd Manucan	M	Puerto Princesa	22	Scientist		1						1								1															1	1
[truncated: 164 more columns]
