# Supplementary material for: Assessing stakeholder perceptions to guide social and ecological fit of marine protected areas
Source: iScience. 2024 Sep 13;27(10):110952. doi: 10.1016/j.isci.2024.110952 (PMC11460489; doi:10.1016/j.isci.2024.110952)
Supplement: Data S1. R code used and data analyzed to produce Figure 1 [file mmc2.zip › Data S1/Data/Original_dataset.xlsx]

## Sheet: Data
Session	ID	Date	Gender	Residence	Age	Job_1	Job_2	1_illegal	1_dynamite	1_cyanide	1_compressor	1_comfishing	1_fewfish	1_mining	1_demography	1_dependance	1_natres	1_logging	1_kaingin	1_mangroves	1_forest	1_fauna	1_plastic	1_water	1_wastew	1_trash	1_pesticides	1_pests	1_fertilizers	1_erosion	1_infrastructure	1_tourism	1_disasters	1_plantations	1_poverty	1_education	1_climatechange	1_policy	1_no	2_livelihood	2_natres	2_fishers	2_money	2_food	2_seaweeds	2_protein	2_biodiversity	2_species	2_nature
1	T01	2019-09-06	M	Taytay	37	Municipality		1	1	1	1						1	1	1	1			1			1				1	1									1				1		1	1
2	T02	2019-09-06	M	Taytay	49	Municipality											1																											1				1
3	T03	2019-09-06	F	Taytay	36	Municipality		1				1		1											1						1									1		1		1
4	D01	2019-09-08	F	Depla	54	Bgy Captain	Fisherman	1										1								1														1		1	1	1
5	T04	2019-09-09	M	Taytay	53	Municipality									1	1	1															1			1					1		1	1
6	T05	2019-09-13	F	Taytay	30	Municipality		1										1			1					1														1	1
7	T06	2019-09-13	F	Taytay	34	Municipality		1										1	1			1																		1		1	1
8	PP01	2019-09-18	M	Puerto Princesa	68	Scientist		1	1	1		1						1		1												1												1					1
9	SA01	2019-09-23	M	Sandoval	59	Fisherman		1	1	1			1																											1		1	1
10	D02	2019-09-24	M	Depla	55	Fisherman			1									1	1																					1			1
11	D03	2019-10-14	M	Depla	60	Fisherman	Kagawad	1					1				1	1			1																							1
12	D04	2019-10-14	M	Depla	49	Farmer	Kagawad	1										1	1		1														1					1		1
13	D05	2019-10-14	M	Depla	60	Fisherman												1															1		1					1
14	SA02	2019-10-22	M	Sandoval	45	Farmer		1	1	1								1																						1				1
15	SA03	2019-10-22	F	Sandoval	29	Teacher												1															1									1	1					1
16	SA04	2019-10-22	M	Sandoval	63	Fisherman	Sarisari						1													1																1	1
17	M01	2019-10-24	M	Mabini	51	Fisherman																											1							1	1
18	M02	2019-10-24	F	Mabini	45	Fisherman		1	1									1																						1				1
19	M03	2019-10-24	M	Mabini	35	Teacher		1	1	1								1					1																	1
20	M04	2019-10-24	F	Mabini	33	Farmer																																	1					1
21	M05	2019-10-24	F	Mabini	35	Housekeeper		1		1								1
22	M06	2019-10-24	F	Mabini	32	Farmer												1		1																								1
23	M07	2019-10-24	F	Mabini	50	Housekeeper												1																						1				1
24	M08	2019-10-24	M	Mabini		Fisherman	Sarisari	1	1	1			1																1											1			1
25	M09	2019-10-24	M	Mabini	59	Fisherman	Farmer											1		1					1	1						1								1	1			1
26	M10	2019-10-24	M	Mabini	48	Fisherman	Farmer	1		1			1																1											1	1
27	M11	2019-10-24	F	Mabini	49	Sarisari		1	1	1			1														1	1					1							1			1	1
28	M12	2019-10-24	M	Mabini		Farmer								1				1																						1		1
29	D06	2019-10-30	M	Depla		Farmer		1	1	1			1						1	1																				1
30	D07	2019-10-30	M	Depla		Farmer	Pastor	1										1		1	1												1					1		1			1	1
31	D08	2019-10-30	M	Depla	44	Sarisari	Farmer	1		1																		1							1					1		1
32	D09	2019-10-30	M	Depla	63	Farmer		1		1																		1	1											1
33	D10	2019-10-30	F	Depla		BHW		1	1				1																											1			1	1
34	D11	2019-10-30	F	Depla	54	Fisherman		1	1	1								1	1									1															1	1
35	D12	2019-10-30	F	Depla	41	Fisherman												1	1	1				1																1				1	1
36	D13	2019-10-30	M	Depla	46	Fisherman		1		1								1																						1			1
37	B01	2019-11-22	M	Batas	45	Fisherman		1	1	1			1					1	1																														1
38	B02	2019-12-04	F	Batas	45	Fisherman																											1		1					1			1	1
39	B03	2019-12-04	F	Batas	29	Housekeeper									1											1									1					1				1
40	B04	2019-12-04	F	Batas	48	Fisherman		1	1																									1						1
41	B05	2019-12-04	M	Batas	46	Fisherman		1																										1						1			1	1
42	B06	2019-12-05	M	Batas	42	Fisherman																																						1
43	B07	2019-12-05	M	Batas	38	Fisherman		1						1				1																						1			1
44	B08	2019-12-05	M	Batas	64	Farmer																												1						1			1
45	B09	2019-12-05	M	Batas	33	Fisherman			1				1																											1			1	1
46	B10	2019-12-05	M	Batas	56	Sarisari		1	1						1																			1										1
47	M13	2012-12-29	M	Mabini	40	Bgy Captain	Farmer																																1	1			1	1
48	SA05	2019-12-29	M	Sandoval	66	Bgy Captain	Businessman	1					1		1																		1				1							1
49	B11	2019-12-30	M	Batas	49	Fisherman		1																																1		1	1	1
50	B12	2019-12-30	F	Batas	56	Bgy Captain	Businessman	1	1	1																									1	1	1			1			1
51	B13	2019-12-30	F	Batas	51	Fisherman		1																																1			1
52	SI01	2020-01-07	F	Silangga	36	Bgy Captain	Businessman						1					1			1														1					1				1
53	SI02	2020-01-07	F	Silangga	30	Housekeeper													1		1																			1
54	SI03	2020-01-07	F	Silangga	41	Sarisari																																	1		1			1
55	SI04	2020-01-07	F	Silangga	43	Sarisari		1		1								1				1																		1			1	1
56	SI05	2020-01-10	M	Silangga	70	Fisherman							1		1																		1							1
57	SI06	2020-01-10	M	Silangga	37	Sarisari		1	1											1																					1			1
58	SI07	2020-01-10	F	Silangga	59	Fisherman																																	1	1			1	1
59	SA06	2020-01-11	F	Sandoval	59	Fisherman	Farmer	1	1				1						1							1							1							1			1	1
60	SI08	2020-01-11	M	Silangga	36	Buyer																																	1	1	1
61	SI09	2020-01-11	M	Silangga	71	Sarisari		1	1									1																						1
62	SI10	2020-01-11	M	Silangga	46	Fisherman		1	1									1	1																					1
63	SA07	2020-01-11	F	Sandoval	59	Sarisari				1																1														1				1
64	SA08	2020-01-11	F	Sandoval	41	Housekeeper		1	1	1								1															1							1			1	1
65	SA09	2020-01-11	M	Sandoval	48	Fisherman		1			1		1																											1			1	1
66	PP02	2020-02-11	M	Puerto Princesa	22	Scientist		1						1								1															1	1											1
[truncated: 103 more columns]

## Sheet: About
Interviews conducted from September 2019 to February 2020 by Victor Brun
Variable	Description
Session	Interview number
Date	DD/MM/YYYY
Gender	M/F/Other
Residence	Declared village/city of residence
Age	Age
Job_1	First declared occupation
Job_2	(Optional) second declared occupation
Individual perception	Theme	Category	Description
1) What are the main environmental issues in Palawan?						QUOTE EXAMPLE
1_illegal	Destructive fishing practices	Environmental stressors	An issue in Palawan/here is the presence of illegal activities, it is not precised wether it is terrestrial or marine-based activities. People usually just launch "illegals", and then explain when asked.
1_dynamite	Destructive fishing practices	Environmental stressors	An issue in Palawan is the use of dynamite
1_cyanide	Destructive fishing practices	Environmental stressors	An issue in Palawan is the use of cyanide
1_compressor	Destructive fishing practices	Environmental stressors	An issue in Palawan is the use of compressor
1_comfishing	Destructive fishing practices	Environmental stressors	An issue in Palawan is commercial fishing, and the (former) presence of big trawls / danish seines
1_fewfish	Depletion of marine resources	Environmental stressors	An issue in Palawan is the decrease in fish stocks
1_mining	Landbased stressors	Environmental stressors	An issue in Palawan is mining
1_demography	Social issues	Environmental stressors	An issue in Palawan is demography
1_dependance	Social issues	Environmental stressors	An issue in Palawan is the dependance of people on their environment
1_natres	Depletion of marine resources	Environmental stressors	An issue in Palawan is the deterioration or depletion of natural resources
1_logging	Deforestation	Environmental stressors	An issue in Palawan is (illegal) logging
1_kaingin	Deforestation	Environmental stressors	An issue in Palawan is "slash and burn" farming (kaingin)
1_mangroves	Deforestation	Environmental stressors	An issue in Palawan is "slash and burn" farming (mangroves)
1_forest	Deforestation	Environmental stressors	An issue in Palawan is the degradation of forests
1_fauna	Depletion of marine resources	Environmental stressors	An issue in Palawan is the impacts on local fauna
1_plastic	Pollutions	Environmental stressors	An issue in Palawan is plastic pollution
1_water	Agriculture and water	Environmental stressors	An issue in Palawan is the lack of water
1_wastew	Pollutions	Environmental stressors	An issue in Palawan is waste water management
1_trash	Pollutions	Environmental stressors	An issue in Palawan is the solid waste management
1_pesticides	Pollutions	Environmental stressors	An issue in Palawan is pesticides
1_pests	Agriculture and water	Environmental stressors	An issue in Palawan is pests damaging crops
1_fertilizers	Pollutions	Environmental stressors	An issue in Palawan is the use of fertilizers
1_erosion	Landbased stressors	Environmental stressors	An issue in Palawan is soil erosion
1_infrastructure	Landbased stressors	Environmental stressors	An issue in Palawan is the development of infrastructures in coastal areas
1_tourism	Landbased stressors	Environmental stressors	An issue in Palawan is tourism
1_disasters	Climate change and natural disasters	Environmental stressors	An issue in Palawan is the occurrence of natural disasters: floods, strong weather, waves
1_plantations	Agriculture and water	Environmental stressors	An issue in Palawan is the destruction of plantation by animals because of deforestation: monkeys, ?
1_poverty	Social issues	Environmental stressors	An issue in Palawan is poverty
1_education	Social issues	Environmental stressors	An issue in Palawan is the lack of education
1_climatechange	Climate change and natural disasters	Environmental stressors	An issue in Palawan is climate change
1_policy	Social issues	Environmental stressors	An issue in Palawan is caused by the lack of laws and proper implementation from governments
1_no	No issue identified	Environmental stressors	There are no environmental issues I can identify
2) Why is marine environment valuable and why does it matter to you?
2_livelihood	Livelihood	Environmnetal well-being	Marine environment matters for people's livelihoods
2_natres	Livelihood	Environmnetal well-being	Marine environment matters for the natural resources it constitutes
2_fishers	Livelihood	Environmnetal well-being	Marine environment matters for fishers
2_money	Livelihood	Environmnetal well-being	Marine environment matters for the money derived from it
2_food	Food and nutrition	Environmnetal well-being	Marine environment matters for the food derived from it
2_seaweeds	Livelihood	Environmnetal well-being	Marine environment matters for the seaweeds we can cultivate there
2_protein	Food and nutrition	Environmnetal well-being	Marine environment matters for the proteins derived from it
2_biodiversity	Intrinsic value	Environmnetal well-being	Marine environment matters for the biodiversity it hosts
2_species	Intrinsic value	Environmnetal well-being	Marine environment matters for the species it hosts
2_nature	Intrinsic value	Environmnetal well-being	Marine environment matters because I like nature
2_beautiful	Cultural services	Environmnetal well-being	Marine environment matters because I find it beautiful
2_services	Other services	Environmnetal well-being	Marine environment matters for the services they provide to people
2_carbon	Other services	Environmnetal well-being	Marine environment matters for carbon capture
2_coastalprot	Other services	Environmnetal well-being	Marine environment matters because ecosystems can provide coastal protection in the face of natural disasters
2_nextgen	Cultural services	Environmnetal well-being	Marine environment matters for the next generation
2_tourism	Other services	Environmnetal well-being	Marine environment matters for tourism
2_godgift	Cultural services	Environmnetal well-being	Marine environment matters because it is a gift from God
2_health	Food and nutrition	Environmnetal well-being	Marine environment matters for people's health
2_no	No value identified	Environmnetal well-being	I cannot identify any reason why marine environment is valuable
3) What are the main issues related to fisheries in the Shark Fin Bay?
3_illegal	Destructive fishing practices	Environmental stressors	An issue to fisheries in the Shark Fin Bay is illegal fishing
3_otherbarangay	Destructive fishing practices	Environmental stressors	An issue to fisheries in the Shark Fin Bay is the presence of (illegal) fishermen coming from other villages (barangay)
3_illegaldec	NA	Environmental stressors	I think the number of illegal fishermen is decreasing in the Shark Fin Bay
3_dynamite	Destructive fishing practices	Environmental stressors	An issue to fisheries in the Shark Fin Bay is blast fishing
3_cyanide	Destructive fishing practices	Environmental stressors	An issue to fisheries in the Shark Fin Bay is sodium cyanide fishing
3_compressor	Destructive fishing practices	Environmental stressors	An issue to fisheries in the Shark Fin Bay is the use of compressor to fish
3_trawl	Destructive fishing practices	Environmental stressors	An issue to fisheries in the Shark Fin Bay is the (past) operation of large purse/danish seine (hulbot hulbot) or trawls
3_overfishing	Depletion of marine resources	Environmental stressors	An issue to fisheries in the Shark Fin Bay is overfishing
3_smallnet	Destructive fishing practices	Environmental stressors	An issue to fisheries in the Shark Fin Bay is the use of nets with small nets (or catching small fish by other means)
3_smallfish	Depletion of marine resources	Environmental stressors	An issue to fisheries in the Shark Fin Bay is that fish are (getting) small(er)
3_fishyield	Depletion of marine resources	Environmental stressors	An issue to fisheries in the Shark Fin Bay is the small/decreasing fish catch
3_farfish	Depletion of marine resources	Environmental stressors	An issue to fisheries in the Shark Fin Bay is that fish are getting further / we have to go further to catch them
3_brokencorals	Depletion of marine resources	Environmental stressors	An issue to fisheries in the Shark Fin Bay is the degradation of corals and hence fish habitats
3_mangroves	Deforestation	Environmental stressors	An issue to fisheries in the Shark Fin Bay is the destruction of mangroves
3_power	Social issues	Environmental stressors	An issue to fisheries in the Shark Fin Bay is the lack of empowerment from local communities
3_collaboration	Social issues	Environmental stressors	An issue to fisheries in the Shark Fin Bay is the lack of collaboration among local communities
3_pollution	Pollutions	Environmental stressors	An issue to fisheries in the Shark Fin Bay is pollution
3_noluck	NA	Environmental stressors	An issue to fisheries in the Shark Fin Bay is the lack of luck when it comes to low catch in fishing
3_weather	Climate change and natural disasters	Environmental stressors	An issue to fisheries in the Shark Fin Bay is bad/strong weather and its impact on the possibility/easiness to fish
3_lackgovernment	Social issues	Environmental stressors	An issue to fisheries in the Shark Fin Bay is the lack of action from our central government
3_pearlfarms	Landbased stressors	Environmental stressors	An issue to fisheries in the Shark Fin Bay is the activities of pearl farms and their impacts on environment/fishing activity
3_thefts	Social issues	Environmental stressors	An issue to fisheries in the Shark Fin Bay is thefts regularly stealing cultured fish or sea cucumbers
3_inequality	Social issues	Environmental stressors	An issue to fisheries in the Shark Fin Bay is inequality in the access to benefits from the sea
3_mpa	Marine conservation	Environmental stressors	An issue to fisheries in Taytay is the existence of marine protected areas forcing us to go further to fish
3_no	No issue identified	Environmental stressors	I cannot identify any issue linked to fisheries in the Shark Fin Bay
4) For the issues you just identified, what are the possible solutions or regulations?
4_mpa	Ecosystem-based interventions	Possible options	MPAs are a solution
4_protection	Ecosystem-based interventions	Possible options	Protecting / taking care of the environment is a solution
4_restoration	Ecosystem-based interventions	Possible options	Restorating degraded ecosystems (mangroves, fish populations, corals) is a solution
4_wastem	Legal instruments & enforcement	Possible options	Better waste water management is a solution
4_law	Legal instruments & enforcement	Possible options	Laws are a solution
4_fishclosure	Ecosystem-based interventions	Possible options	A temporary fishing closure is a solution
4_enforce	Legal instruments & enforcement	Possible options	Better enforcing law is a solution
4_guard	Legal instruments & enforcement	Possible options	Guarding municipal waters is a solution
4_arrest	Legal instruments & enforcement	Possible options	Arresting illegal fishermen is a solution
4_tourism	Capacity & alternative livelihoods	Possible options	Tourism is a solution
4_livelihood	Capacity & alternative livelihoods	Possible options	Alternative livelihoods or a change in livelihoods is a solution
4_education	Capacity & alternative livelihoods	Possible options	Education or awareness rising is a solution
4_diminishfish	Ecosystem-based interventions	Possible options	Fishing less, or diminishing fishing effort is a solution
4_capacity	Capacity & alternative livelihoods	Possible options	Capacity building is a solution
4_funding	Capacity & alternative livelihoods	Possible options	Funding is a solution.
4_include	Capacity & alternative livelihoods	Possible options	Better include different actors is a solution
4_externalhelp	Capacity & alternative livelihoods	Possible options	Getting help from other (private) actors is a solution
4_officials	Legal instruments & enforcement	Possible options	The involvement of village/municipality officials is a solution
4_aquaculture	Capacity & alternative livelihoods	Possible options	Aquaculture is a solution
4_bfarmc	Legal instruments & enforcement	Possible options	Barangay Fisheries and Aquaculture Resources Management Councils can help improve the situation
4_no	No option identified	Possible options	I cannot identify any solution
5) Do you know what MPAs are?
5_mpa	MPA Knowledge		Respondents had at least an idea of what MPAs, or marine sanctuaries were, usually describing them as places where fishing is restricted
5a) What is the goal of MPAs?
5a_protect	MPAs for ecological sustainability	Perception of MPAs	The goal of MPAs is to protect (environment, sea, fish, corals)
5a_improve	MPAs for ecological sustainability	Perception of MPAs	The goal of MPAs is to improve the state of marine ecosystems
5a_restore	MPAs for ecological sustainability	Perception of MPAs	The goal of MPAs is to restore marine ecosystems
5a_guard	MPAs as coercive instruments	Perception of MPAs	The goal of MPAs is to guard marine ecosystems
5a_corals	MPAs for ecological sustainability	Perception of MPAs	MPAs are made for corals
5a_fish	MPAs for ecological sustainability	Perception of MPAs	MPAs are made for fish / to increase their number
5a_shells	MPAs for ecological sustainability	Perception of MPAs	MPAs are made to increase the number of shells
5a_spillover	MPAs for fisheries & food	Perception of MPAs	MPAs are made for fish to spillover / go out of the MPA
5a_feedfish		Perception of MPAs	The goal of MPAs is to feed fish to attract them
5a_connectivity	MPAs for ecological sustainability	Perception of MPAs	The goal of MPAs is to expect effects further than their boundaries
5a_nursery	MPAs for ecological sustainability	Perception of MPAs	The goal of MPAs is to be a safe spot for fish to reproduce, spawn and grow
5a_natres	MPAs for ecological sustainability	Perception of MPAs	The goal of MPAs is to replenish marine resources
5a_fishery	MPAs for fisheries & food	Perception of MPAs	The goal of MPAs is to have benefits for fisheries
5a_food	MPAs for fisheries & food	Perception of MPAs	The goal of MPAs is to have benefits for food
5a_sea	MPAs for ecological sustainability	Perception of MPAs	The goal of MPAs is to protect the sea
5a_sustainability	MPAs for ecological sustainability	Perception of MPAs	The goal of MPAs is to reach sustainability
5a_illegals	MPAs as coercive instruments	Perception of MPAs	The goal of MPAs is to push illegal fishermen away
5a_strangers	MPAs as coercive instruments	Perception of MPAs	The goal of MPAs is to push away (illegal) fishermen coming from other villages
5a_biodiversity	MPAs for ecological sustainability	Perception of MPAs	The goal of MPAs is to protect biodiversity
5a_people	MPAs for local actors	Perception of MPAs	The goal of MPAs is to have benefits to people
5a_economy	MPAs for local actors	Perception of MPAs	The goal of MPAs is to benefit the local economy
5a_tourism	MPAs for external actors	Perception of MPAs	The goal of MPAs is to have benefits for/from tourism
5b) To whom do MPAs benefit?
5b_locals	MPAs for local actors	Perception of MPAs	MPAs benefit to locals
5b_poors	MPAs for local actors	Perception of MPAs	MPAs benefit to poor people
5b_tourists	MPAs for external actors	Perception of MPAs	MPAs benefit to tourists
5b_resorts	MPAs for external actors	Perception of MPAs	MPAs benefit to resorts owners
5b_fishers	MPAs for fisheries & food	Perception of MPAs	MPAs benefit to fishers
5b_nextgen	MPAs for local actors	Perception of MPAs	MPAs benefit to the next generation
5b_ecosystems	MPAs for ecological sustainability	Perception of MPAs	MPAs benefit to ecosystem / ecological processes
5b_connectivity	MPAs for ecological sustainability	Perception of MPAs	MPAs benefit to further ecosystems / people by connectivity of larvae or individuals
5b_mfarmc	MPAs for external actors	Perception of MPAs	MPAs benefit to the Municipal Fisheries and Aquatic Resources Management Council (MFARMC)
5b_government	MPAs for external actors	Perception of MPAs	MPAs benefit to the national governement
5c) What do MPAs need to be efficient?
5c_guard	MPAs need capacity	Perception of MPAs	MPAs need to be guarded to be efficient
5c_manage	MPAs need capacity	Perception of MPAs	MPAs need to be managed to be efficient
5c_monitor	MPAs need capacity	Perception of MPAs	MPAs need to be monitored to be efficient
5c_yield	MPAs for fisheries & food	Perception of MPAs	MPAs need to produce (proven) higher yields to be efficient
5c_include	MPAs need capacity	Perception of MPAs	MPAs need to include a large range of stakeholders to be efficient
5c_nooutsiders	MPAs as coercive instruments	Perception of MPAs	MPAs need the ability to push outsiders away and prevent poaching to be efficient
5c_law	MPAs as coercive instruments	Perception of MPAs	MPAs need to have the proper laws to be efficient
5c_otherthreats	MPAs for ecological sustainability	Perception of MPAs	MPAs should safeguard ecosystems from other (land-based) stressors to be efficient
5c_funds	MPAs need capacity	Perception of MPAs	MPAs need funding to be efficient
5c_officials	MPAs need capacity	Perception of MPAs	MPAs need the support of municipal/village officials to be efficient
5c_comply	MPAs need compliance & support	Perception of MPAs	MPAs need compliance from local people to be efficient
5c_support	MPAs need compliance & support	Perception of MPAs	MPAs need support from local residents to be efficient
5c_boundaries	MPAs need capacity	Perception of MPAs	MPAs need clearly defined boundaries to be efficient
5c_awareness	MPAs need compliance & support	Perception of MPAs	MPAs need awareness from local residents to be efficient
5c_capacity	MPAs need compliance & support	Perception of MPAs	MPAs need capacity (e.g. manpower, technical capacity) to be efficient
