# Supplementary material for: Assessing stakeholder perceptions to guide social and ecological fit of marine protected areas
Source: iScience. 2024 Sep 13;27(10):110952. doi: 10.1016/j.isci.2024.110952 (PMC11460489; doi:10.1016/j.isci.2024.110952)
Supplement: Data S1. R code used and data analyzed to produce Figure 1 [file mmc2.zip › Data S1/Data/general_matrix_synthesis.csv]

ID	Session	Gender	Residence	Age	Job_1	Job_2	Fisher	Involved_project	Knowledge_NGO	Knowledge_MPA	Decision_maker_scientist	issue_destructive_practices	issue_depletion_resources	issue_deforestation	issue_pollution	issue_climate_disasters	issue_landbased_stressors	issue_agriculture_water	issue_social_causes	issue_conservation	issue_no	value_livelihood	value_food	value_intrinsic	value_cultural	value_services	value_no_value	solution_ecocentric	solution_sociocentric_coercive	solution_capacity_alternative	solution_no	mpas_ecological_sustainability	mpas_fishery	mpas_for_locals	mpas_for_external	mpas_coercive
T01	1	M	Taytay	37	Municipality		No	Decision-makers and scientists	Yes	Yes	Yes	1	1	1	1	0	1	0	0	0	0	1	1	1	0	1	0	1	1	1	0	1	1	1	0	0
T02	2	M	Taytay	49	Municipality		No	Decision-makers and scientists	Yes	Yes	Yes	1	1	0	0	0	0	0	0	0	0	0	1	1	0	1	0	0	1	1	0	0	1	1	1	0
T03	3	F	Taytay	36	Municipality		No	Decision-makers and scientists	Yes	Yes	Yes	1	1	0	1	0	1	0	0	0	0	1	1	0	0	0	0	0	1	1	0	1	1	1	0	0
D01	4	F	Depla	54	Bgy Captain	Fisherman	Yes	Yes	Yes	Yes	Yes	1	0	1	1	0	0	0	0	0	0	1	1	0	0	0	0	0	1	0	0	1	1	1	0	0
T04	5	M	Taytay	53	Municipality		No	Decision-makers and scientists	No	Yes	Yes	1	1	0	0	0	1	0	1	0	0	1	0	0	0	1	0	1	1	1	0	1	1	1	0	1
T05	6	F	Taytay	30	Municipality		No	Decision-makers and scientists	No	Yes	Yes	1	1	1	1	0	0	0	1	1	0	1	0	0	0	0	0	1	1	1	0	1	1	1	1	0
T06	7	F	Taytay	34	Municipality		No	Decision-makers and scientists	No	Yes	Yes	1	1	1	0	0	0	0	0	0	0	1	0	0	0	1	0	1	1	0	0	1	1	1	1	0
PP01	8	M	Puerto Princesa	68	Scientist		No	Decision-makers and scientists	No	Yes	Yes	1	1	1	1	0	1	0	0	0	0	0	1	1	0	1	0	1	1	1	0	1	1	1	0	0
SA01	9	M	Sandoval	59	Fisherman		Yes	Yes	Yes	Yes	No	1	1	0	0	0	0	0	0	0	0	1	0	0	0	0	0	1	1	0	0	1	0	1	0	1
D02	10	M	Depla	55	Fisherman		Yes	Yes	Yes	Yes	No	1	0	1	0	0	0	0	0	0	0	1	0	0	0	0	0	0	1	0	0	0	0	1	0	1
D03	11	M	Depla	60	Fisherman	Kagawad	Yes	Yes	Yes	Yes	No	1	1	1	0	0	0	0	0	0	0	0	1	0	1	0	0	1	0	0	0	1	1	1	0	0
D04	12	M	Depla	49	Farmer	Kagawad	No	Yes	Yes	Yes	No	1	1	1	0	0	0	0	1	0	0	1	0	0	0	0	0	1	0	0	0	1	0	1	0	1
D05	13	M	Depla	60	Fisherman		Yes	Yes	Yes	Yes	No	1	1	1	0	1	0	0	1	0	0	1	0	0	1	0	0	0	1	0	0	1	1	1	0	0
SA02	14	M	Sandoval	45	Farmer		No	Yes	Yes	Yes	No	1	1	1	0	0	0	0	0	0	0	1	1	0	0	0	0	0	1	1	0	1	0	1	0	1
SA03	15	F	Sandoval	29	Teacher		No	Yes	No	Yes	No	0	1	1	0	1	0	0	0	0	0	1	0	1	0	0	0	0	0	1	0	1	0	0	1	1
SA04	16	M	Sandoval	63	Fisherman	Sarisari	Yes	Yes	Yes	Yes	No	0	1	0	1	0	0	0	0	0	0	1	0	0	0	0	0	0	1	0	0	1	0	1	1	0
M01	17	M	Mabini	51	Fisherman		Yes	No	No	Yes	No	0	0	0	0	1	0	0	0	0	1	1	0	0	0	0	0	0	0	0	1	1	0	0	0	1
M02	18	F	Mabini	45	Fisherman		Yes	No	No	Yes	No	1	1	1	0	0	0	0	0	0	0	1	1	0	0	0	0	0	1	0	0	1	1	1	0	0
M03	19	M	Mabini	35	Teacher		No	No	Yes	No	No	1	1	1	1	0	0	0	0	0	0	1	0	0	0	0	0	0	1	1	0	0	0	0	0	0
M04	20	F	Mabini	33	Farmer		No	No	No	No	No	0	0	0	0	0	0	0	0	0	1	0	1	0	0	0	0	0	0	0	1	0	0	0	0	0
M05	21	F	Mabini	35	Farmer		No	No	No	No	No	1	0	1	0	0	0	0	0	0	1	0	0	0	0	0	1	0	1	0	0	0	0	0	0	0
M06	22	F	Mabini	32	Farmer		No	No	Yes	Yes	No	1	0	1	0	0	0	0	0	0	0	0	1	0	0	0	0	0	1	1	0	1	0	0	0	0
M07	23	F	Mabini	50	Farmer		No	No	No	Yes	No	0	1	1	0	0	0	0	0	0	0	1	1	0	0	0	0	1	0	0	0	1	1	1	0	0
M08	24	M	Mabini	NA	Fisherman	Sarisari	Yes	No	No	Yes	No	1	1	0	1	0	0	0	0	0	0	1	0	0	0	0	0	0	1	0	0	0	1	0	0	1
M09	25	M	Mabini	59	Fisherman	Farmer	Yes	No	No	Yes	No	0	0	1	1	0	1	0	0	0	1	1	1	0	0	0	0	1	1	0	0	1	0	0	0	1
M10	26	M	Mabini	48	Fisherman	Farmer	Yes	No	Yes	Yes	No	1	1	0	1	0	0	0	0	0	0	1	0	0	0	0	0	0	1	1	0	1	1	1	0	1
M11	27	F	Mabini	49	Sarisari		No	No	No	Yes	No	1	1	0	1	1	0	1	1	0	0	1	1	0	0	0	0	0	1	0	0	1	0	1	0	0
M12	28	M	Mabini	NA	Farmer		No	No	No	Yes	No	0	1	1	0	0	1	0	0	0	0	1	0	0	0	0	0	1	0	0	0	1	0	0	0	0
D06	29	M	Depla	NA	Farmer		No	Yes	Yes	Yes	No	1	1	1	0	0	0	0	0	0	0	1	0	0	0	0	0	0	1	0	0	1	1	1	0	0
D07	30	M	Depla	NA	Farmer	Pastor	No	Yes	Yes	Yes	No	1	1	1	0	1	0	0	1	0	0	1	1	0	0	0	0	0	1	0	0	1	1	1	0	0
D08	31	M	Depla	44	Sarisari	Farmer	No	Yes	Yes	Yes	No	1	0	0	0	0	0	1	1	0	0	1	0	0	0	0	0	1	1	0	0	1	0	1	0	0
D09	32	M	Depla	63	Farmer		No	Yes	Yes	Yes	No	1	1	0	1	0	0	1	0	0	0	1	0	0	0	0	0	1	0	1	0	1	0	1	0	0
D10	33	F	Depla	NA	BHW		No	Yes	Yes	Yes	No	1	1	0	0	0	0	0	0	0	0	1	1	0	1	0	0	0	1	1	0	1	1	1	0	0
D11	34	F	Depla	54	Fisherman		Yes	Yes	Yes	Yes	No	1	1	1	0	0	1	1	0	0	0	1	1	0	0	0	0	0	1	0	0	1	0	1	0	1
D12	35	F	Depla	41	Fisherman		Yes	Yes	Yes	Yes	No	0	1	1	0	0	1	1	0	0	0	1	1	0	0	0	0	0	1	0	0	1	1	1	0	0
D13	36	M	Depla	46	Fisherman		Yes	Yes	No	Yes	No	1	1	1	0	0	0	0	0	0	0	1	0	0	1	0	0	0	1	0	0	1	1	1	0	0
B01	37	M	Batas	45	Fisherman		Yes	No	No	Yes	No	1	1	1	0	0	0	0	0	0	0	0	0	1	1	0	0	1	1	0	0	1	1	1	1	1
B02	38	F	Batas	45	Fisherman		Yes	No	No	Yes	No	0	1	0	0	1	0	0	1	0	0	1	1	0	0	0	0	0	0	0	1	1	1	1	0	0
B03	39	F	Batas	29	Farmer		No	No	No	Yes	No	0	0	0	1	1	0	0	1	0	0	1	1	0	0	0	0	0	0	1	0	1	0	1	0	1
B04	40	F	Batas	48	Fisherman		Yes	No	No	Yes	No	1	1	0	0	0	1	1	0	0	0	1	0	0	1	0	0	0	1	0	0	1	0	1	0	1
B05	41	M	Batas	46	Fisherman		Yes	No	No	Yes	No	1	1	0	0	0	0	1	0	0	0	1	1	0	0	0	0	0	1	0	0	0	1	1	0	1
B06	42	M	Batas	42	Fisherman		Yes	No	No	Yes	No	1	0	0	0	0	0	0	0	0	1	0	1	0	1	0	0	0	1	0	0	1	0	1	0	1
B07	43	M	Batas	38	Fisherman		Yes	No	No	Yes	No	1	1	1	0	0	1	0	0	0	0	1	0	0	0	0	0	0	0	0	1	1	0	1	0	1
B08	44	M	Batas	64	Farmer		No	No	No	Yes	No	0	0	0	0	0	0	1	1	0	1	1	0	0	1	0	0	0	0	1	0	1	1	1	0	0
B09	45	M	Batas	33	Fisherman		Yes	No	No	Yes	No	1	1	0	0	1	0	0	0	0	0	1	1	0	0	0	0	0	1	0	0	1	0	1	0	1
B10	46	M	Batas	56	Sarisari		No	No	No	Yes	No	1	1	0	0	0	0	1	1	0	0	0	1	0	0	0	0	0	1	0	0	1	1	1	0	0
M13	47	M	Mabini	40	Bgy Captain	Farmer	No	No	No	Yes	Yes	1	1	0	0	0	0	0	0	0	1	1	1	0	1	0	0	0	1	1	0	1	1	1	0	0
SA05	48	M	Sandoval	66	Bgy Captain	Businessman	No	Yes	Yes	Yes	Yes	1	1	0	0	1	0	0	1	0	0	0	1	0	0	0	0	0	0	1	0	1	1	1	0	1
B11	49	M	Batas	49	Fisherman		Yes	No	No	Yes	No	1	0	0	0	0	0	0	0	0	1	1	1	0	1	0	0	0	0	0	1	1	1	1	0	1
B12	50	F	Batas	56	Bgy Captain	Businessman	No	No	No	Yes	Yes	1	1	0	0	1	0	0	1	0	0	1	0	0	0	0	0	1	0	0	0	1	1	1	0	1
B13	51	F	Batas	51	Fisherman		Yes	No	No	Yes	No	1	1	0	0	0	0	0	0	1	0	1	0	0	0	0	0	0	1	1	0	1	1	1	0	0
SI01	52	F	Silangga	36	Bgy Captain	Businessman	No	No	No	Yes	Yes	0	1	1	0	0	0	0	1	0	1	1	1	0	0	0	0	0	0	0	1	1	0	0	1	0
SI02	53	F	Silangga	30	Farmer		No	No	No	No	No	0	0	1	0	0	0	0	0	0	1	1	0	0	0	0	0	0	1	0	1	0	0	0	0	0
SI03	54	F	Silangga	41	Sarisari		No	No	No	Yes	No	0	0	0	0	0	0	0	0	0	1	1	1	0	0	0	0	0	0	0	1	1	1	0	1	0
SI04	55	F	Silangga	43	Sarisari		No	No	Yes	Yes	No	1	1	1	0	0	0	0	0	0	0	1	1	0	0	1	0	0	1	0	0	1	0	1	0	0
SI05	56	M	Silangga	70	Fisherman		Yes	No	No	Yes	No	1	1	0	0	1	0	0	1	0	0	1	0	0	0	0	0	1	0	0	1	1	1	0	1	0
SI06	57	M	Silangga	37	Sarisari		No	No	Yes	Yes	No	1	0	1	0	0	0	0	0	0	0	1	1	0	0	0	0	0	1	0	0	1	0	1	1	0
SI07	58	F	Silangga	59	Fisherman		Yes	No	No	Yes	No	0	0	0	0	0	0	0	0	0	1	1	1	0	0	0	0	0	0	0	1	1	0	0	1	0
SA06	59	F	Sandoval	59	Fisherman	Farmer	Yes	Yes	No	Yes	No	1	1	1	1	1	0	0	0	0	0	1	1	0	0	0	0	0	1	0	0	0	0	0	1	1
SI08	60	M	Silangga	36	Buyer		No	No	No	Yes	No	0	0	0	0	1	0	0	0	0	1	1	0	0	1	0	0	0	0	0	1	1	1	1	1	0
SI09	61	M	Silangga	71	Sarisari		No	No	No	No	No	1	1	1	0	0	0	0	0	0	1	1	0	0	0	0	0	0	0	0	1	0	0	0	0	0
SI10	62	M	Silangga	46	Fisherman		Yes	No	No	Yes	No	1	0	1	0	0	0	0	0	0	1	1	0	0	0	0	0	0	0	0	1	0	0	0	0	0
SA07	63	F	Sandoval	59	Sarisari		No	Yes	Yes	Yes	No	1	1	0	1	0	0	0	0	0	0	1	1	0	0	0	0	0	1	0	0	0	1	1	0	1
SA08	64	F	Sandoval	41	Farmer		No	Yes	Yes	Yes	No	1	1	1	1	1	0	0	0	0	0	1	1	0	0	0	0	1	1	1	0	1	1	1	0	0
SA09	65	M	Sandoval	48	Fisherman		Yes	Yes	Yes	Yes	No	1	1	0	0	0	0	0	0	0	0	1	1	0	0	0	0	1	0	0	0	1	1	1	0	0
PP02	66	M	Puerto Princesa	22	Scientist		No	Decision-makers and scientists	Yes	Yes	Yes	1	1	0	0	1	1	0	1	0	0	0	0	1	0	1	0	1	1	1	0	0	1	1	0	0
