# Supplementary material for: Assessing stakeholder perceptions to guide social and ecological fit of marine protected areas
Source: iScience. 2024 Sep 13;27(10):110952. doi: 10.1016/j.isci.2024.110952 (PMC11460489; doi:10.1016/j.isci.2024.110952)
Supplement: Data S1. R code used and data analyzed to produce Figure 1 [file mmc2.zip › Data S1/Data/general_matrix_allperceptions.csv]

Session	ID	Date	Name	Gender	Residence	Age	Job_1	Job_2	X1_illegal	X1_dynamite	X1_cyanide	X1_compressor	X1_comfishing	X1_fewfish	X1_mining	X1_demography	X1_dependance	X1_natres	X1_logging	X1_kaingin	X1_mangroves	X1_forest	X1_fauna	X1_plastic	X1_water	X1_wastew	X1_trash	X1_pesticides	X1_pests	X1_fertilizers	X1_erosion	X1_infrastructure	X1_tourism	X1_disasters	X1_plantations	X1_poverty	X1_education	X1_climatechange	X1_policy	X1_no	X2_livelihood	X2_natres	X2_fishers	X2_money	X2_food	X2_seaweeds	X2_protein	X2_biodiversity	X2_species
1	T01	06/09/2019	Joie Matillano	M	Taytay	37	Municipality		1	1	1	1	NA	NA	NA	NA	NA	1	1	1	1	NA	NA	1	NA	NA	1	NA	NA	NA	1	1	NA	NA	NA	NA	NA	NA	NA	NA	1	NA	NA	NA	1	NA	1	1	NA
2	T02	06/09/2019	Hernan Fenix	M	Taytay	49	Municipality		NA	NA	NA	NA	NA	NA	NA	NA	NA	1	NA	NA	NA	NA	NA	NA	NA	NA	NA	NA	NA	NA	NA	NA	NA	NA	NA	NA	NA	NA	NA	NA	NA	NA	NA	NA	1	NA	NA	NA	1
3	T03	06/09/2019	Vanessa Lym	F	Taytay	36	Municipality		1	NA	NA	NA	1	NA	1	NA	NA	NA	NA	NA	NA	NA	NA	NA	NA	1	NA	NA	NA	NA	NA	1	NA	NA	NA	NA	NA	NA	NA	NA	1	NA	1	NA	1	NA	NA	NA	NA
4	D01	08/09/2019	Jenny Garcia	F	Depla	54	Bgy Captain	Fisherman	1	NA	NA	NA	NA	NA	NA	NA	NA	NA	1	NA	NA	NA	NA	NA	NA	NA	1	NA	NA	NA	NA	NA	NA	NA	NA	NA	NA	NA	NA	NA	1	NA	1	1	1	NA	NA	NA	NA
5	T04	09/09/2019	Joji Laurente	M	Taytay	53	Municipality		NA	NA	NA	NA	NA	NA	NA	1	1	1	NA	NA	NA	NA	NA	NA	NA	NA	NA	NA	NA	NA	NA	NA	1	NA	NA	1	NA	NA	NA	NA	1	NA	1	1	NA	NA	NA	NA	NA
6	T05	13/09/2019	Aljen Becera	F	Taytay	30	Municipality		1	NA	NA	NA	NA	NA	NA	NA	NA	NA	1	NA	NA	1	NA	NA	NA	NA	1	NA	NA	NA	NA	NA	NA	NA	NA	NA	NA	NA	NA	NA	1	1	NA	NA	NA	NA	NA	NA	NA
7	T06	13/09/2019	Zion Sunit	F	Taytay	34	Municipality		1	NA	NA	NA	NA	NA	NA	NA	NA	NA	1	1	NA	NA	1	NA	NA	NA	NA	NA	NA	NA	NA	NA	NA	NA	NA	NA	NA	NA	NA	NA	1	NA	1	1	NA	NA	NA	NA	NA
8	PP01	18/09/2019	Benjamin Gonzales	M	Puerto Princesa	68	Scientist		1	1	1	NA	1	NA	NA	NA	NA	NA	1	NA	1	NA	NA	NA	NA	NA	NA	NA	NA	NA	NA	NA	1	NA	NA	NA	NA	NA	NA	NA	NA	NA	NA	NA	1	NA	NA	NA	NA
9	SA01	23/09/2019	Kasimero Balcueba	M	Sandoval	59	Fisherman		1	1	1	NA	NA	1	NA	NA	NA	NA	NA	NA	NA	NA	NA	NA	NA	NA	NA	NA	NA	NA	NA	NA	NA	NA	NA	NA	NA	NA	NA	NA	1	NA	1	1	NA	NA	NA	NA	NA
10	D02	24/09/2019	Elme Reyes	M	Depla	55	Fisherman		NA	1	NA	NA	NA	NA	NA	NA	NA	NA	1	1	NA	NA	NA	NA	NA	NA	NA	NA	NA	NA	NA	NA	NA	NA	NA	NA	NA	NA	NA	NA	1	NA	NA	1	NA	NA	NA	NA	NA
11	D03	14/10/2019	Rolando Jardin	M	Depla	60	Fisherman	Kagawad	1	NA	NA	NA	NA	1	NA	NA	NA	1	1	NA	NA	1	NA	NA	NA	NA	NA	NA	NA	NA	NA	NA	NA	NA	NA	NA	NA	NA	NA	NA	NA	NA	NA	NA	1	NA	NA	NA	NA
12	D04	14/10/2019	Judy Abrera	M	Depla	49	Farmer	Kagawad	1	NA	NA	NA	NA	NA	NA	NA	NA	NA	1	1	NA	1	NA	NA	NA	NA	NA	NA	NA	NA	NA	NA	NA	NA	NA	1	NA	NA	NA	NA	1	NA	1	NA	NA	NA	NA	NA	NA
13	D05	14/10/2019	Roselito Cabalda	M	Depla	60	Fisherman		NA	NA	NA	NA	NA	NA	NA	NA	NA	NA	1	NA	NA	NA	NA	NA	NA	NA	NA	NA	NA	NA	NA	NA	NA	1	NA	1	NA	NA	NA	NA	1	NA	NA	NA	NA	NA	NA	NA	NA
14	SA02	22/10/2019	Remehio Herera	M	Sandoval	45	Farmer		1	1	1	NA	NA	NA	NA	NA	NA	NA	1	NA	NA	NA	NA	NA	NA	NA	NA	NA	NA	NA	NA	NA	NA	NA	NA	NA	NA	NA	NA	NA	1	NA	NA	NA	1	NA	NA	NA	NA
15	SA03	22/10/2019	Medelin Padul	F	Sandoval	29	Teacher		NA	NA	NA	NA	NA	NA	NA	NA	NA	NA	1	NA	NA	NA	NA	NA	NA	NA	NA	NA	NA	NA	NA	NA	NA	1	NA	NA	NA	NA	NA	NA	NA	NA	1	1	NA	NA	NA	NA	1
16	SA04	22/10/2019	Renaldo Cabalda	M	Sandoval	63	Fisherman	Sarisari	NA	NA	NA	NA	NA	1	NA	NA	NA	NA	NA	NA	NA	NA	NA	NA	NA	NA	1	NA	NA	NA	NA	NA	NA	NA	NA	NA	NA	NA	NA	NA	NA	NA	1	1	NA	NA	NA	NA	NA
17	M01	24/10/2019	Roldan Lim	M	Mabini	51	Fisherman		NA	NA	NA	NA	NA	NA	NA	NA	NA	NA	NA	NA	NA	NA	NA	NA	NA	NA	NA	NA	NA	NA	NA	NA	NA	1	NA	NA	NA	NA	NA	NA	1	1	NA	NA	NA	NA	NA	NA	NA
18	M02	24/10/2019	Emma Zumarraga	F	Mabini	45	Fisherman		1	1	NA	NA	NA	NA	NA	NA	NA	NA	1	NA	NA	NA	NA	NA	NA	NA	NA	NA	NA	NA	NA	NA	NA	NA	NA	NA	NA	NA	NA	NA	1	NA	NA	NA	1	NA	NA	NA	NA
19	M03	24/10/2019	Aldrin Rodriguez	M	Mabini	35	Teacher		1	1	1	NA	NA	NA	NA	NA	NA	NA	1	NA	NA	NA	NA	1	NA	NA	NA	NA	NA	NA	NA	NA	NA	NA	NA	NA	NA	NA	NA	NA	1	NA	NA	NA	NA	NA	NA	NA	NA
20	M04	24/10/2019	Gelyl Igam	F	Mabini	33	Farmer		NA	NA	NA	NA	NA	NA	NA	NA	NA	NA	NA	NA	NA	NA	NA	NA	NA	NA	NA	NA	NA	NA	NA	NA	NA	NA	NA	NA	NA	NA	NA	1	NA	NA	NA	NA	1	NA	NA	NA	NA
21	M05	24/10/2019	Rita Jaranilla	F	Mabini	35	Farmer		1	NA	1	NA	NA	NA	NA	NA	NA	NA	1	NA	NA	NA	NA	NA	NA	NA	NA	NA	NA	NA	NA	NA	NA	NA	NA	NA	NA	NA	NA	NA	NA	NA	NA	NA	NA	NA	NA	NA	NA
22	M06	24/10/2019	Linie Francisco	F	Mabini	32	Farmer		NA	NA	NA	NA	NA	NA	NA	NA	NA	NA	1	NA	1	NA	NA	NA	NA	NA	NA	NA	NA	NA	NA	NA	NA	NA	NA	NA	NA	NA	NA	NA	NA	NA	NA	NA	1	NA	NA	NA	NA
23	M07	24/10/2019	Dina Magbanua	F	Mabini	50	Farmer		NA	NA	NA	NA	NA	NA	NA	NA	NA	NA	1	NA	NA	NA	NA	NA	NA	NA	NA	NA	NA	NA	NA	NA	NA	NA	NA	NA	NA	NA	NA	NA	1	NA	NA	NA	1	NA	NA	NA	NA
24	M08	24/10/2019	Renaldo Valdes	M	Mabini	NA	Fisherman	Sarisari	1	1	1	NA	NA	1	NA	NA	NA	NA	NA	NA	NA	NA	NA	NA	NA	NA	NA	NA	NA	1	NA	NA	NA	NA	NA	NA	NA	NA	NA	NA	1	NA	NA	1	NA	NA	NA	NA	NA
25	M09	24/10/2019	Abilardo Batocabe	M	Mabini	59	Fisherman	Farmer	NA	NA	NA	NA	NA	NA	NA	NA	NA	NA	1	NA	1	NA	NA	NA	NA	1	1	NA	NA	NA	NA	NA	1	NA	NA	NA	NA	NA	NA	NA	1	1	NA	NA	1	NA	NA	NA	NA
26	M10	24/10/2019	Jerry Valdes	M	Mabini	48	Fisherman	Farmer	1	NA	1	NA	NA	1	NA	NA	NA	NA	NA	NA	NA	NA	NA	NA	NA	NA	NA	NA	NA	1	NA	NA	NA	NA	NA	NA	NA	NA	NA	NA	1	1	NA	NA	NA	NA	NA	NA	NA
27	M11	24/10/2019	Remyluz Valdes	F	Mabini	49	Sarisari		1	1	1	NA	NA	1	NA	NA	NA	NA	NA	NA	NA	NA	NA	NA	NA	NA	NA	1	1	NA	NA	NA	NA	1	NA	NA	NA	NA	NA	NA	1	NA	NA	1	1	NA	NA	NA	NA
28	M12	24/10/2019	Jhoan Penaredondo	M	Mabini	NA	Farmer		NA	NA	NA	NA	NA	NA	1	NA	NA	NA	1	NA	NA	NA	NA	NA	NA	NA	NA	NA	NA	NA	NA	NA	NA	NA	NA	NA	NA	NA	NA	NA	1	NA	1	NA	NA	NA	NA	NA	NA
29	D06	30/10/2019	Dante Jabilo	M	Depla	NA	Farmer		1	1	1	NA	NA	1	NA	NA	NA	NA	NA	1	1	NA	NA	NA	NA	NA	NA	NA	NA	NA	NA	NA	NA	NA	NA	NA	NA	NA	NA	NA	1	NA	NA	NA	NA	NA	NA	NA	NA
30	D07	30/10/2019	Andres Razote	M	Depla	NA	Farmer	Pastor	1	NA	NA	NA	NA	NA	NA	NA	NA	NA	1	NA	1	1	NA	NA	NA	NA	NA	NA	NA	NA	NA	NA	NA	1	NA	NA	NA	NA	1	NA	1	NA	NA	1	1	NA	NA	NA	NA
31	D08	30/10/2019	Nole Tabangay	M	Depla	44	Sarisari	Farmer	1	NA	1	NA	NA	NA	NA	NA	NA	NA	NA	NA	NA	NA	NA	NA	NA	NA	NA	NA	1	NA	NA	NA	NA	NA	NA	1	NA	NA	NA	NA	1	NA	1	NA	NA	NA	NA	NA	NA
32	D09	30/10/2019	Chareto Abrena	M	Depla	63	Farmer		1	NA	1	NA	NA	NA	NA	NA	NA	NA	NA	NA	NA	NA	NA	NA	NA	NA	NA	NA	1	1	NA	NA	NA	NA	NA	NA	NA	NA	NA	NA	1	NA	NA	NA	NA	NA	NA	NA	NA
33	D10	30/10/2019	Brigette Abrena	F	Depla	NA	BHW		1	1	NA	NA	NA	1	NA	NA	NA	NA	NA	NA	NA	NA	NA	NA	NA	NA	NA	NA	NA	NA	NA	NA	NA	NA	NA	NA	NA	NA	NA	NA	1	NA	NA	1	1	NA	NA	NA	NA
34	D11	30/10/2019	Dolores Lagan	F	Depla	54	Fisherman		1	1	1	NA	NA	NA	NA	NA	NA	NA	1	1	NA	NA	NA	NA	NA	NA	NA	NA	1	NA	NA	NA	NA	NA	NA	NA	NA	NA	NA	NA	NA	NA	NA	1	1	NA	NA	NA	NA
35	D12	30/10/2019	Emie Edonga	F	Depla	41	Fisherman		NA	NA	NA	NA	NA	NA	NA	NA	NA	NA	1	1	1	NA	NA	NA	1	NA	NA	NA	NA	NA	NA	NA	NA	NA	NA	NA	NA	NA	NA	NA	1	NA	NA	NA	1	1	NA	NA	NA
36	D13	30/10/2019	Diosdado Martinez	M	Depla	46	Fisherman		1	NA	1	NA	NA	NA	NA	NA	NA	NA	1	NA	NA	NA	NA	NA	NA	NA	NA	NA	NA	NA	NA	NA	NA	NA	NA	NA	NA	NA	NA	NA	1	NA	NA	1	NA	NA	NA	NA	NA
37	B01	22/11/2019	Policarpu Maturdau	M	Batas	45	Fisherman		1	1	1	NA	NA	1	NA	NA	NA	NA	1	1	NA	NA	NA	NA	NA	NA	NA	NA	NA	NA	NA	NA	NA	NA	NA	NA	NA	NA	NA	NA	NA	NA	NA	NA	NA	NA	NA	NA	NA
38	B02	04/12/2019	Erma Garcillano	F	Batas	45	Fisherman		NA	NA	NA	NA	NA	NA	NA	NA	NA	NA	NA	NA	NA	NA	NA	NA	NA	NA	NA	NA	NA	NA	NA	NA	NA	1	NA	1	NA	NA	NA	NA	1	NA	NA	1	1	NA	NA	NA	NA
39	B03	04/12/2019	Ronet Martinez	F	Batas	29	Farmer		NA	NA	NA	NA	NA	NA	NA	1	NA	NA	NA	NA	NA	NA	NA	NA	NA	NA	1	NA	NA	NA	NA	NA	NA	NA	NA	1	NA	NA	NA	NA	1	NA	NA	NA	1	NA	NA	NA	NA
40	B04	04/12/2019	Joselyn Magaluna	F	Batas	48	Fisherman		1	1	NA	NA	NA	NA	NA	NA	NA	NA	NA	NA	NA	NA	NA	NA	NA	NA	NA	NA	NA	NA	NA	NA	NA	NA	1	NA	NA	NA	NA	NA	1	NA	NA	NA	NA	NA	NA	NA	NA
41	B05	04/12/2019	Joseph Abrero	M	Batas	46	Fisherman		1	NA	NA	NA	NA	NA	NA	NA	NA	NA	NA	NA	NA	NA	NA	NA	NA	NA	NA	NA	NA	NA	NA	NA	NA	NA	1	NA	NA	NA	NA	NA	1	NA	NA	1	1	NA	NA	NA	NA
42	B06	05/12/2019	Ramil Garcillano	M	Batas	42	Fisherman		NA	NA	NA	NA	NA	NA	NA	NA	NA	NA	NA	NA	NA	NA	NA	NA	NA	NA	NA	NA	NA	NA	NA	NA	NA	NA	NA	NA	NA	NA	NA	NA	NA	NA	NA	NA	1	NA	NA	NA	NA
43	B07	05/12/2019	Louie Alvarado	M	Batas	38	Fisherman		1	NA	NA	NA	NA	NA	1	NA	NA	NA	1	NA	NA	NA	NA	NA	NA	NA	NA	NA	NA	NA	NA	NA	NA	NA	NA	NA	NA	NA	NA	NA	1	NA	NA	1	NA	NA	NA	NA	NA
44	B08	05/12/2019	Carlito Abrina	M	Batas	64	Farmer		NA	NA	NA	NA	NA	NA	NA	NA	NA	NA	NA	NA	NA	NA	NA	NA	NA	NA	NA	NA	NA	NA	NA	NA	NA	NA	1	NA	NA	NA	NA	NA	1	NA	NA	1	NA	NA	NA	NA	NA
45	B09	05/12/2019	Jonald Abrina	M	Batas	33	Fisherman		NA	1	NA	NA	NA	1	NA	NA	NA	NA	NA	NA	NA	NA	NA	NA	NA	NA	NA	NA	NA	NA	NA	NA	NA	NA	NA	NA	NA	NA	NA	NA	1	NA	NA	1	1	NA	NA	NA	NA
46	B10	05/12/2019	Helen Faminial	M	Batas	56	Sarisari		1	1	NA	NA	NA	NA	NA	1	NA	NA	NA	NA	NA	NA	NA	NA	NA	NA	NA	NA	NA	NA	NA	NA	NA	NA	1	NA	NA	NA	NA	NA	NA	NA	NA	NA	1	NA	NA	NA	NA
47	M13	29/12/2012	Roel Igam	M	Mabini	40	Bgy Captain	Farmer	NA	NA	NA	NA	NA	NA	NA	NA	NA	NA	NA	NA	NA	NA	NA	NA	NA	NA	NA	NA	NA	NA	NA	NA	NA	NA	NA	NA	NA	NA	NA	1	1	NA	NA	1	1	NA	NA	NA	NA
48	SA05	29/12/2019	Manuelito Legion	M	Sandoval	66	Bgy Captain	Businessman	1	NA	NA	NA	NA	1	NA	1	NA	NA	NA	NA	NA	NA	NA	NA	NA	NA	NA	NA	NA	NA	NA	NA	NA	1	NA	NA	NA	1	NA	NA	NA	NA	NA	NA	1	NA	NA	NA	NA
49	B11	30/12/2019	Nemicio Cutanda	M	Batas	49	Fisherman		1	NA	NA	NA	NA	NA	NA	NA	NA	NA	NA	NA	NA	NA	NA	NA	NA	NA	NA	NA	NA	NA	NA	NA	NA	NA	NA	NA	NA	NA	NA	NA	1	NA	1	1	1	NA	NA	NA	NA
50	B12	30/12/2019	Mar Gujelde	F	Batas	56	Bgy Captain	Businessman	1	1	1	NA	NA	NA	NA	NA	NA	NA	NA	NA	NA	NA	NA	NA	NA	NA	NA	NA	NA	NA	NA	NA	NA	NA	NA	1	1	1	NA	NA	1	NA	NA	1	NA	NA	NA	NA	NA
51	B13	30/12/2019	Conchita Igam	F	Batas	51	Fisherman		1	NA	NA	NA	NA	NA	NA	NA	NA	NA	NA	NA	NA	NA	NA	NA	NA	NA	NA	NA	NA	NA	NA	NA	NA	NA	NA	NA	NA	NA	NA	NA	1	NA	NA	1	NA	NA	NA	NA	NA
52	SI01	07/01/2020	Ruth Estrada	F	Silangga	36	Bgy Captain	Businessman	NA	NA	NA	NA	NA	1	NA	NA	NA	NA	1	NA	NA	1	NA	NA	NA	NA	NA	NA	NA	NA	NA	NA	NA	NA	NA	1	NA	NA	NA	NA	1	NA	NA	NA	1	NA	NA	NA	NA
53	SI02	07/01/2020	Aiza Lopez	F	Silangga	30	Farmer		NA	NA	NA	NA	NA	NA	NA	NA	NA	NA	NA	1	NA	1	NA	NA	NA	NA	NA	NA	NA	NA	NA	NA	NA	NA	NA	NA	NA	NA	NA	NA	1	NA	NA	NA	NA	NA	NA	NA	NA
54	SI03	07/01/2020	Jinky Raba	F	Silangga	41	Sarisari		NA	NA	NA	NA	NA	NA	NA	NA	NA	NA	NA	NA	NA	NA	NA	NA	NA	NA	NA	NA	NA	NA	NA	NA	NA	NA	NA	NA	NA	NA	NA	1	NA	1	NA	NA	1	NA	NA	NA	NA
55	SI04	07/01/2020	Javy Rodriguez	F	Silangga	43	Sarisari		1	NA	1	NA	NA	NA	NA	NA	NA	NA	1	NA	NA	NA	1	NA	NA	NA	NA	NA	NA	NA	NA	NA	NA	NA	NA	NA	NA	NA	NA	NA	1	NA	NA	1	1	NA	NA	NA	NA
56	SI05	10/01/2020	Marianito Tulid	M	Silangga	70	Fisherman		NA	NA	NA	NA	NA	1	NA	1	NA	NA	NA	NA	NA	NA	NA	NA	NA	NA	NA	NA	NA	NA	NA	NA	NA	1	NA	NA	NA	NA	NA	NA	1	NA	NA	NA	NA	NA	NA	NA	NA
57	SI06	10/01/2020	Bernardo Cabulao	M	Silangga	37	Sarisari		1	1	NA	NA	NA	NA	NA	NA	NA	NA	NA	NA	1	NA	NA	NA	NA	NA	NA	NA	NA	NA	NA	NA	NA	NA	NA	NA	NA	NA	NA	NA	NA	1	NA	NA	1	NA	NA	NA	NA
58	SI07	10/01/2020	Elma Lym	F	Silangga	59	Fisherman		NA	NA	NA	NA	NA	NA	NA	NA	NA	NA	NA	NA	NA	NA	NA	NA	NA	NA	NA	NA	NA	NA	NA	NA	NA	NA	NA	NA	NA	NA	NA	1	1	NA	NA	1	1	NA	NA	NA	NA
59	SA06	11/01/2020	Syetli Repe	F	Sandoval	59	Fisherman	Farmer	1	1	NA	NA	NA	1	NA	NA	NA	NA	NA	1	NA	NA	NA	NA	NA	NA	1	NA	NA	NA	NA	NA	NA	1	NA	NA	NA	NA	NA	NA	1	NA	NA	1	1	NA	NA	NA	NA
60	SI08	11/01/2020	Dindo Lopez	M	Silangga	36	Buyer		NA	NA	NA	NA	NA	NA	NA	NA	NA	NA	NA	NA	NA	NA	NA	NA	NA	NA	NA	NA	NA	NA	NA	NA	NA	NA	NA	NA	NA	NA	NA	1	1	1	NA	NA	NA	NA	NA	NA	NA
61	SI09	11/01/2020	Leopoldo Manga	M	Silangga	71	Sarisari		1	1	NA	NA	NA	NA	NA	NA	NA	NA	1	NA	NA	NA	NA	NA	NA	NA	NA	NA	NA	NA	NA	NA	NA	NA	NA	NA	NA	NA	NA	NA	1	NA	NA	NA	NA	NA	NA	NA	NA
62	SI10	11/01/2020	Ceno Frie	M	Silangga	46	Fisherman		1	1	NA	NA	NA	NA	NA	NA	NA	NA	1	1	NA	NA	NA	NA	NA	NA	NA	NA	NA	NA	NA	NA	NA	NA	NA	NA	NA	NA	NA	NA	1	NA	NA	NA	NA	NA	NA	NA	NA
63	SA07	11/01/2020	Teresita Balcueba	F	Sandoval	59	Sarisari		NA	NA	1	NA	NA	NA	NA	NA	NA	NA	NA	NA	NA	NA	NA	NA	NA	NA	1	NA	NA	NA	NA	NA	NA	NA	NA	NA	NA	NA	NA	NA	1	NA	NA	NA	1	NA	NA	NA	NA
64	SA08	11/01/2020	Rosanna Cabalda	F	Sandoval	41	Farmer		1	1	1	NA	NA	NA	NA	NA	NA	NA	1	NA	NA	NA	NA	NA	NA	NA	NA	NA	NA	NA	NA	NA	NA	1	NA	NA	NA	NA	NA	NA	1	NA	NA	1	1	NA	NA	NA	NA
65	SA09	11/01/2020	Regino Cabalda	M	Sandoval	48	Fisherman		1	NA	NA	1	NA	1	NA	NA	NA	NA	NA	NA	NA	NA	NA	NA	NA	NA	NA	NA	NA	NA	NA	NA	NA	NA	NA	NA	NA	NA	NA	NA	1	NA	NA	1	1	NA	NA	NA	NA
66	PP02	11/02/2020	Judd Manucan	M	Puerto Princesa	22	Scientist		1	NA	NA	NA	NA	NA	1	NA	NA	NA	NA	NA	NA	NA	1	NA	NA	NA	NA	NA	NA	NA	NA	NA	NA	NA	NA	NA	NA	1	1	NA	NA	NA	NA	NA	NA	NA	NA	NA	NA
[truncated: 110 more columns]
